# Supplementary material for: Biomass residues improve soil chemical and biological properties reestablishing native species in an exposed subsoil in Brazilian Cerrado
Source: PLoS One. 2022 Jun 27;17(6):e0270215. doi: 10.1371/journal.pone.0270215 (PMC9236270; doi:10.1371/journal.pone.0270215)
Supplement: S1 Data — (XLSX) [file pone.0270215.s005.xlsx]

## Sheet: Sheet1
AM	BA	Rep	cover	pH	carbon	nitrogen	phosph	potassium	calcium	magnesium	aluminum	resp	cbm	qco2	qmic	Angico	Araçá	Baru	Canudo	Gonçalo	Ipê	Jatobá	Mangaba	Monjoleiro	Pimenta
0	0	1	0.844	4.59	5.22	0.77	0.93	0.19	0.93	0.93	7.14	2.97	1.06	0.00280189	22.2948	1.33333	24.6667	38	13	24	3.66667	65.3333	65.3333	0	0
0	0	2	4.944	4.585	4.64	0.63	0.93	0.37	0.93	0.93	6.35	1.53	1.85	0.000827027	41.8166	3	45	10.6667	17.6667	15	18.3333	53.3333	76.6667	7.33333	4.33333
0	0	3	11.254	4.65	5.22	0.42	0.93	0.28	0.93	0.93	3.97	4.66	0.98	0.0047551	20.7811	18.3333	61.6667	45.6667	145	29.6667	38	66.3333	61	10.3333	36.6667
0	15	1	25.39	4.865	5.8	0.84	0.93	0.28	2.78	1.85	3.17	8.04	1.02	0.00788235	26.1574	60.6667	50.6667	51.6667	202.667	57	32.6667	79.6667	95	0	61
0	15	2	22.654	4.83	5.22	0.42	0.93	0.46	2.78	2.78	3.17	5.14	0.82	0.00626829	17.5296	8	57.3333	37.3333	29.3333	49.5	78	117	86.6667	15	78.3333
0	15	3	2.37	4.775	4.64	0.42	0.93	0.19	1.85	0.93	3.17	6.35	0.61	0.0104098	11.9887	65	79.3333	13.3333	166.667	50.3333	13	65.3333	85.3333	13.3333	7.5
0	30	1	27.496	4.995	5.8	0.7	0.93	0.46	2.78	2.78	2.38	1.52	1.47	0.005	29.8482	50	85.3333	91	105	56.3333	10.3333	58	87.3333	4.33333	67
0	30	2	26.12	5.065	5.22	0.28	0.93	0.46	1.85	1.85	3.97	6.34	1.3	0.00487692	29.6336	143.667	59.6667	77.6667	0	53.5	36	54	69	0	70.3333
0	30	3	38.638	4.905	5.22	0.49	0.93	0.37	2.78	0.93	1.59	8.75	0.83	0.0105422	18.284	13.3333	84	107.333	146.333	54.3333	27	71.3333	112.667	0	70
0	45	1	59.89	5.04	4.64	0.63	0.93	0.37	7.41	8.33	3.17	3.93	0.42	0.00935714	7.5041	71.6667	114	54	0	137	13.6667	64.25	98.6667	3.25	11.5
0	45	2	46.438	5.1	5.22	0.42	0.93	0.46	1.85	0.93	3.17	4.89	0.73	0.00669863	14.473	116.75	137.667	134.75	0	126.333	32	88.5	120.25	67.3333	78
0	45	3	31.584	4.91	4.64	0.42	0.93	0.65	2.78	1.85	1.59	9.71	0.92	0.0105543	19.7379	104.667	65.3333	124.25	235	75.6667	30	143.667	84.6667	34.3333	93.5
16	0	1	58.306	4.785	5.8	0.56	0.93	0.46	2.78	0.93	6.35	6.35	0.31	0.0204839	8.15021	40.3333	42	72.3333	85.3333	42.3333	39.6667	40	156	35	51
16	0	2	56.468	4.86	5.22	0.35	0.93	0.28	0.93	0.93	6.35	5.63	1.27	0.00443307	27.9767	35.6667	103.667	148.667	167	43.3333	26.3333	71.6667	130.667	21.6667	20.75
16	0	3	35.524	4.7	5.22	0.35	0.93	0.37	1.85	0.93	3.17	4.9	0.56	0.00875	12.2289	46.6667	47	69.6667	255.333	30	41.6667	68.6667	138.333	90	53
16	15	1	72.108	5.03	5.8	0.49	0.93	0.65	2.78	2.78	3.17	7.07	1.14	0.00620175	24.8946	114	129.333	72.3333	195	101.333	73	94.6667	129	9	93
16	15	2	64.784	4.95	5.22	0.49	0.93	0.37	0.93	0.93	3.17	4.17	2.15	0.00193953	50.6569	51	126	133	250.25	118	42	120.333	146.667	132.5	42
16	15	3	44.972	4.795	4.64	0.63	0.93	0.37	1.85	0.93	1.59	4.42	1.81	0.00244199	39.5256	87.3333	63	162	183.333	81.6667	94	84.3333	145.333	46.6667	93.3333
16	30	1	49.126	5.14	5.22	0.7	0.93	0.46	2.78	1.85	1.59	7.79	0.7	0.0111286	13.9989	107.667	76	142.667	279.333	122.667	73	74	127.667	32.6667	87.6667
16	30	2	52.6	5.13	5.8	0.28	0.93	0.46	3.7	2.78	1.59	5.86	1	0.00586	20.688	132	119	112.333	230	139.333	43	100	44.6667	25.25	78.3333
16	30	3	36.084	5.115	7.54	0.63	0.93	0.56	1.85	0.93	3.17	9.71	0.93	0.0104409	23.2481	176	94.3333	36.6667	215	92	134.333	137.333	162.667	77.3333	75.3333
16	45	1	67.27	5.115	5.22	0.49	0.93	0.37	1.85	0.93	3.17	12.1	2.11	0.0057346	37.0378	242.667	105.667	133	0	140.5	93	82.75	123.333	58	95.3333
16	45	2	49.624	4.965	5.22	0.28	0.93	0.56	0.93	0.93	3.97	5.61	0.79	0.00710127	16.0711	183.333	129.667	232.667	0	132.75	79.6667	130.75	84.6667	121.75	82.3333
16	45	3	52.828	4.845	4.64	0.42	0.93	0.65	2.78	1.85	3.17	7.53	1.05	0.00717143	22.7281	66.5	57.6667	216.333	240.667	203.333	83	107.333	148.333	141.333	35
32	0	1	66.308	5.03	5.22	0.77	0.93	0.74	2.78	2.78	3.17	6.82	0.42	0.0162381	9.81531	77	58.6667	155.333	235.333	73.3333	104.667	114	118.333	0	63.6667
32	0	2	35.786	4.855	4.64	0.49	0.93	0.37	0.93	0.93	3.17	4.17	0.45	0.00926667	11.1521	16.3333	76.25	34	209.333	76.6667	73	68	150.333	36.5	56.6667
32	0	3	34.592	4.725	5.22	0.7	0.93	0.37	2.78	0.93	3.17	5.62	0.88	0.00638636	18.8797	21.3333	58.3333	77	16.6667	55.6667	30	85.3333	139	31.3333	57.5
32	15	1	44.652	5.155	6.38	1.12	0.93	1.02	4.63	2.78	2.38	12.12	1.63	0.00743558	42.5031	109	73	148	63	87.3333	155.667	54.3333	156.333	91.3333	71.6667
32	15	2	48.4	5.24	6.38	0.63	0.93	0.74	5.56	2.78	0.79	7.06	2.03	0.00347783	42.7744	39.3333	111	167.667	230	186.667	51	86	115.333	89.6667	63.6667
32	15	3	36.544	5.055	6.38	0.56	0.93	0.74	3.7	1.85	1.59	6.82	2.08	0.00327885	50.2029	61.6667	107	78.3333	273.333	111	63	57.3333	91.6667	86.3333	103.333
32	30	1	51.544	5.26	5.8	0.7	0.93	0.83	1.85	1.85	1.59	8.74	1.33	0.00657143	19.7544	77	131.667	90.3333	19	101.667	79.3333	141.667	181	153	140.333
32	30	2	44.972	5.125	5.8	0.42	0.93	0.83	1.85	1.85	1.59	5.85	1.63	0.00358896	38.6392	148.667	105	145.333	296.667	141.667	47.3333	87.3333	168.667	95.6667	104.667
32	30	3	60.682	4.925	5.22	0.77	0.93	0.65	1.85	0.93	4.76	9.46	2.15	0.0044	47.774	80.6667	76.6667	191	181.667	154.667	54.3333	98.3333	134.333	153.333	79
32	45	1	75.05	5.255	5.22	0.7	0.93	1.39	5.56	2.78	0	6.81	0.59	0.0115424	10.5415	88.6667	119.75	91	0	113.5	105	99.6667	191	59	115
32	45	2	73.234	5.09	5.22	0.35	0.93	0.65	1.85	1.85	1.59	6.57	0.46	0.0142826	9.86894	55	74.3333	195	63	129.333	43.3333	169.667	172.5	91.6667	99.3333
32	45	3	54.718	4.825	4.64	0.42	0.93	0.56	1.85	0.93	4.76	5.13	1.16	0.00442241	25.9979	218.333	44.6667	111.667	276.333	168.333	138.667	115.667	151	85.6667	124.333
DAWI	DAWI	1		4.75	4.04684	0.42	1	0.3	1	1	8	8.28	0.1	0.04	2.47107
DAWI	DAWI	2		4.86	4.83372	0.35	1	0.2	1	1	10	5.62	0.15	0.0374667	3.1032
DAWI	DAWI	3		4.81	4.83372	0.7	1	0.4	1	2	8	4.18	0.1	0.0418	2.0688
CER	CER	1		4.94	15.0191	1.68	8	1.3	18	11	6	17.91	3.47	0.00516138	23.104
CER	CER	2		4.97	12.001	1.33	7	1.3	8	7	8	17.67	3.55	0.00497746	29.581
CER	CER	3		5.2	11.318	1.61	8	1.3	4	4	13	17.43	3.4	0.00512647	30.0407
